# Supplementary material for: Identification of Tomato Infecting Viruses That Co-Isolate with Nanovesicles Using a Combined Proteomics and Electron-Microscopic Approach
Source: Nanomaterials (Basel). 2021 Jul 26;11(8):1922. doi: 10.3390/nano11081922 (PMC8399691; doi:10.3390/nano11081922)
Supplement: Supplementary file 1 [file nanomaterials-11-01922-s001.zip]

Archive with 2 entries (2 files):
- Supplementary Figures S1-S4.pdf
- Supplementary Table S1.pdf
